# Supplementary material for: Targeted Therapy for Older Patients with Non-Small Cell Lung Cancer: Systematic Review and Guidelines from the French Society of Geriatric Oncology (SoFOG) and the French-Language Society of Pulmonology (SPLF)/French-Language Oncology Group (GOLF)
Source: Cancers (Basel). 2022 Feb 2;14(3):769. doi: 10.3390/cancers14030769 (PMC8834005; doi:10.3390/cancers14030769)
Supplement: Supplementary file 1 [file cancers-14-00769-s001.zip]

Archive with 1 entries (1 files):
- cancers-1543208-supplementary.pdf
